# Supplementary material for: Identification of endothelial and mesenchymal FOXF1 enhancers involved in alveolar capillary dysplasia
Source: Nat Commun. 2024 Jun 19;15:5233. doi: 10.1038/s41467-024-49477-6 (PMC11187179; doi:10.1038/s41467-024-49477-6)
Supplement: Supplementary file 4 — Source data [file 41467_2024_49477_MOESM4_ESM.xlsx]

## Sheet: Fig. 4c
FEL1
pCMV	pCMV-FOXF1
0.457	10.542
0.785	11.296
0.609	9.966
0.781	13.367
FEL1-FOXmt
pCMV	pCMV-FOXF1
0.724	5.261
0.913	3.716
0.503	6.314
0.842	4.762

## Sheet: Fig.4d
	FEL3
	pCMV	pCMV-FOXF1
	0.687	5.827
	0.728	6.407
	0.791	7.184
	0.863	8.249
	FEL3-FOXmt
	pCMV	pCMV-FOXF1
	0.726	3.239
	0.801	2.614
	0.894	4.307
	0.445	2.463

## Sheet: Fig.5d
	FEL4
	pCMV	pCMV-EBF1
	0.816	6.558
	0.772	7.506
	0.953	5.121
	0.611	6.095
	FEL4-EBFmt
	pCMV	pCMV-EBF1
	0.577	1.226
	0.614	1.792
	0.716	1.467
	0.985	1.077

## Sheet: Fig.7e
	Endothelial
	WT	FEL4-/-	FEL1-/-
	4.87	2.88	0.47
	3.67	3.41	0.31
	2.85	4.74	0.53
	4.48	4.4	0.29
	3.44	3.77	0.29
	4.65	3.46	0.17
	3.9	3.42	0.32
	2.56	3.27	0.43
	Pericyte
	WT	FEL4-/-	FEL1-/-
	4.16	0.75	0.78
	3.21	0.39	1.18
	3.27	0.48	0.75
	3.42	0.53	0.85
	3.96	0.92	1.31
	2.78	0.69	1.57
	2.44	1	0.87
	2.84	0.84	0.99
	Fibroblast
	WT	FEL4-/-	FEL1-/-
	1.45	0.11	1
	1.23	0.09	0.72
	0.88	0.08	0.56
	1.52	0.22	0.48
	1.75	0.17	0.34
	0.99	0.09	0.68
	1.11	0.15	0.8
	1.37	0.13	0.47

## Sheet: S8b
FEL1				FEL1-FOXmt				FEL1-FOXmtETSmt
Foxf1+				Foxf1+				Foxf1+
Fli1	Erg			Fli1	Erg			Fli1	Erg
18.701	17.375			9.167	6.754			1.395	2.588
16.362	14.158			7.368	8.352			2.43	2.378
20.428	17.589			8.841	7.569			1.853	3.295
15.207	15.73			10.709	9.119			2.877	1.318

## Sheet: S8c
FEL3				FEL3-FOXmt				FEL3-FOXmtETSmt
Foxf1+				Foxf1+				Foxf1+
Fli1	Erg			Fli1	Erg			Fli1	Erg
11.833	12.808			6.429	4.371			2.135	2.205
13.715	11.183			8.125	7.366			1.494	1.809
14.82	10.841			5.391	5.462			2.554	1.29
10.469	12.114			4.264	5.56			3.364	1.481

## Sheet: S9a
	FEL4
	siControl	siEbf1
	3.385	1.438
	1.936	1.877
	2.651	2.714
	1.74	2.325

## Sheet: S9b
	siControl
	Ebf1	Foxf1
	1.057	1.069
	1.145	1.163
	0.955	0.98
	1.023	0.928
	siEbf1
	Ebf1	Foxf1
	0.492	0.903
	0.569	0.922
	0.721	1.023
	0.642	0.871

## Sheet: S9d
	FEL2
	pCMV	pCMV-GLI1
	0.699	7.698
	1.58	8.642
	1.206	9.254
	0.751	6.755
	FEL2-GLImt
	pCMV	pCMV-GLI1
	0.625	2.791
	1.389	5.424
	1.078	4.897
	0.746	3.344
	FEL4
	pCMV	pCMV-GLI1
	1.637	2.408
	0.868	2.244
	1.202	1.354
	0.974	0.877
